# Supplementary material for: Ecological divergence of burying beetles into the forest canopy
Source: PeerJ. 2018 Nov 15;6:e5829. doi: 10.7717/peerj.5829 (PMC6240436; doi:10.7717/peerj.5829)
Supplement: Supplemental Information 1 [file peerj-06-5829-s001.csv]

vert.location	N.sayi	N.orbicollis	N.defodiens	N.tomentosus	N.hebes	N.pustulatus	Ncrdes.surinamensus	Nphla.americana	O.inequale	O.noveboracense	numb.spp	numb.beetles
canopy	1	10	0	8	0	3	1	1	0	9	7	33
ground	1	31	0	20	0	1	0	73	2	10	7	138
canopy	1.5	2.5	0	2.5	0	4.5	0	0	0	0	3	11
ground	3.5	26.5	0	21	0	3	0	101	7	62.5	5	224.5
ground	1	23	0	32	0	7	0	25	3	10	7	101
canopy	0	0	0	3	0	8	0	0	0	0	2	11
ground	9.5	63	0	25	0	1.5	0.5	72.5	5.5	21.5	5	199
canopy	1	0	0	1	0	5	0	0	0	0	2	7
ground	3.5	64.5	0	33	0	3	0	53.5	0.5	17	5	175
canopy	4.5	4.5	0	1	0	4.5	0	0	0	0	2.5	14.5
ground	19	16.5	0	4	0	0	0	12	7.5	1	5	60
canopy	2.5	1	0	0.5	0	2	0	0	0	0	2.5	6
ground	9	15	0	3	0	2	0	7	0	3	6	39
canopy	1	0	0	2	0	1	0	0	0	0	3	4
ground	2	20	0	12	0	0	0	2	6	6	6	48
canopy	2	0	0	0	0	0	0	0	0	0	1	2
ground	3.5	33	0	5.5	0	0	0	9.5	10.5	5	5	67
ground	0	1	0	5	0	0	0	4	5	0	4	15
canopy	1	19	0	2	0	2	0	2	3	1	7	30
ground	0	0	0	0	0	0	0	1	3	0	2	4
canopy	3	3	0	17	0	12	0	0	0	1	5	36
ground	5.5	9.5	0	11	0	0	0	46	2.5	15	4.5	89.5
canopy	0	3	0	1	0	0	0	0	0	0	2	4
ground	14	11.5	0	11	0	0	1.5	65.5	6.5	3.5	6	113.5
canopy	0.5	1.5	0	5.5	0	10	0	0	0	1	3.5	18.5
ground	0.5	13.5	0	8	0	0.5	0	10.5	2.5	8.5	5	44
canopy	0	0	0	2.5	0	3	0	0	0	0	2	5.5
ground	9.5	19	0	9.5	0	1	0	41.5	1.5	1	5.5	83
canopy	3.5	7.5	0	7	0	7	0	0	0	1.5	3.5	26.5
ground	0	37	0	53	0	0	0	0	0	22	3	112
canopy	0	0	0	1	0	1	0	0	0	0	2	2
ground	0	14	0	28	0	0	0	49	9	8	5	108
ground	0	15.5	0	1.5	0	0	0	6.5	0.5	0	3	24
canopy	0	2.5	0	1	0	0	0	0	0	0	1.5	3.5
canopy	0	0.5	0	1.5	0	1.5	0	0	0	0	2	3.5
ground	3	14	0	46	0	1	0	45	4	2	7	115
ground	7	16	0	80	0	10	0	153	6	37	7	309
canopy	1	3	0	8.5	0	14	0	4	0	0.5	4.5	31
ground	6	36	0	39	0	2	0	109	2	7	7	201
canopy	0.5	2	0	0	0	1	0	0	0	0	2	3.5
ground	9	17	0	28	0	0	0	51	5	5	6	115
canopy	2.5	5	0	3.5	0	1.5	0	0	0	0	2	12.5
ground	4	8	0	22	0	0	0	36	4	13	6	87
canopy	2	5	0	3.5	0	1.5	0	0	0	0	3	12
ground	7	37	0	21	0	0	0	40	1	8	6	114
canopy	0	1	0	0	0	1	0	0	0	0	2	2
ground	13.5	19.5	0.5	9	0	0	0	40	0.5	2	5.5	85
canopy	4	8	0	1.5	0	9	0	0	0	0	3	22.5
ground	15	80	1	7	0	1	0	80.5	0.5	1	6	186
canopy	1	0	0	2	0	0	0	0	0	0	2	3
ground	3	24	0	0	0	0	0	4	2	0	4	33
canopy	0	0	0	0	0	2	0	0	0	0	1	2
ground	3	33	0	6	0	0	0	3	0	2	5	47
ground	3	15.5	0	7.5	0	0.5	0	9	0.5	0	3.5	36
canopy	2.5	3	0	3	0	1	0	0	0	0	2.5	9.5
ground	15	3	0	0	0	0	0	4	0	0	3	22
ground	0	7	0	26	0	4	0	45	6	41	6	129
canopy	3	4.5	0	0	0	4.5	0	0	0	0	2	12
ground	2	16.5	0	0	0	0.5	0	6.5	0.5	0.5	4.5	26.5
canopy	2.5	9	0.5	6	0	3.5	0	1	0.5	1	6	24
ground	0	11	1	0	0	0	0	23	0	0	3	35
canopy	1	2	0	3	0	12	0	0	1	2	6	21
ground	10	7	0	1	0	0	0	0	0	2	3	20
canopy	0	0.5	0	1	0	3.5	0	0	0	0	2	5
ground	2	13	0	0	0	0	0	0	0	0	2	15
canopy	0.5	3.5	0	0	0	2.5	0	0	0	0	2	6.5
ground	0	17	0	9	0	0	0	12	1	1	5	40
canopy	0	7	0	1	0	1	0	0	1	0	4	10
ground	1.5	29.5	0	11	0.5	0	0	7	2	2	5	53.5
canopy	0	0	0	0	0	1	0	0	0	0	1	1
ground	0	8.5	0	1.5	0	0.5	0	2	0.5	1.5	3.5	14.5
canopy	0	0	0	7	0	1	0	0	0	0	2	8
ground	7	72	1	41	0	0	0	190	2	41	7	354
canopy	4	6.5	0	16.5	0	8.5	0	0.5	0	0	4	36
ground	6	18	0	1	0	0	0	7	3	1	6	36
canopy	0.5	2	0	1	0	1.5	0	0	0	0	2.5	5
ground	8	46	0	18	0	2	0	110	15	39	7	238
canopy	0	0	0	0	0	1	0	0	0	0	1	1
ground	1	12	0	2	0	2	0	10.5	5	5	5	37.5
canopy	0	0	0	0	0	1	0	0	0	0	1	1
ground	0	2	0	2	0	0	0	0	0	0	2	4
canopy	1	2.5	0	4.5	0	0	0	0.5	0	0.5	3.5	9
ground	0	0	0	0	0	0	0	3	3	3	3	9
canopy	1.5	4.5	0	4	1	13.5	0	1	0	0	4.5	25.5
ground	10	18	0	10	0	0	0	28	6	5.5	5.5	77.5
