# Supplementary material for: Ecological divergence of burying beetles into the forest canopy
Source: PeerJ. 2018 Nov 15;6:e5829. doi: 10.7717/peerj.5829 (PMC6240436; doi:10.7717/peerj.5829)
Supplement: Supplemental Information 2 [file peerj-06-5829-s002.csv]

Station	round	Date	Julian.Date	vert.location	N.sayi	N.orbicollis	N.defodiens	N.tomentosus	N.hebes	N.pustulatus	Ncrdes.surinamensus	Nphla.americana	O.inequale	O.noveboracense	numb.spp	numb.beetles
BONW 096	1	22-Jun-16	174	canopy	0	0	0	0	0	0	0	0	0	0	0	0
BONW 096	2	23-Jul-16	205	canopy	1	10	0	8	0	3	1	1	0	9	7	33
BONW 096	2	23-Jul-16	205	ground	1	31	0	20	0	1	0	73	2	10	7	138
BONW 098	2	23-Jul-16	205	canopy	0	1	0	5	0	3	0	0	0	0	3	9
BONW 098	1	22-Jun-16	174	canopy	3	4	0	0	0	6	0	0	0	0	3	13
BONW 098	1	22-Jun-16	174	ground	5	5	0	0	0	0	0	7	0	0	3	17
BONW 098	2	23-Jul-16	205	ground	2	48	0	42	0	6	0	195	14	125	7	432
BONW 112	1	22-Jun-16	174	canopy	0	0	0	0	0	0	0	0	0	0	0	0
BONW 112	2	23-Jul-16	205	canopy	0	0	0	0	0	0	0	0	0	0	0	0
BONW 112	2	23-Jul-16	205	ground	1	23	0	32	0	7	0	25	3	10	7	101
BONW 129	1	22-Jun-16	174	canopy	0	0	0	0	0	0	0	0	0	0	0	0
BONW 129	2	23-Jul-16	205	canopy	0	0	0	3	0	8	0	0	0	0	2	11
BONW 129	1	22-Jun-16	174	ground	11	42	0	0	0	0	0	0	0	0	2	53
BONW 129	2	23-Jul-16	205	ground	8	84	0	50	0	3	1	145	11	43	8	345
BONW 199	2	23-Jul-16	205	canopy	0	0	0	2	0	1	0	0	0	0	2	3
BONW 199	1	22-Jun-16	174	canopy	2	0	0	0	0	9	0	0	0	0	2	11
BONW 199	1	22-Jun-16	174	ground	3	67	0	0	0	0	0	2	0	0	3	72
BONW 199	2	23-Jul-16	205	ground	4	62	0	66	0	6	0	105	1	34	7	278
BOST 016	2	19-Jul-16	201	canopy	0	0	0	2	0	1	0	0	0	0	2	3
BOST 016	1	02-Jun-16	154	canopy	9	9	0	0	0	8	0	0	0	0	3	26
BOST 016	2	19-Jul-16	201	ground	12	20	0	8	0	0	0	4	9	2	6	55
BOST 016	1	02-Jun-16	154	ground	26	13	0	0	0	0	0	20	6	0	4	65
BOST 017	1	02-Jun-16	154	ground	0	0	0	0	0	0	0	0	0	0	0	0
BOST 017	2	19-Jul-16	201	canopy	0	2	0	1	0	2	0	0	0	0	3	5
BOST 017	1	02-Jun-16	154	canopy	5	0	0	0	0	2	0	0	0	0	2	7
BOST 017	2	19-Jul-16	201	ground	9	15	0	3	0	2	0	7	0	3	6	39
BOST 113	2	19-Jul-16	201	ground	0	0	0	0	0	0	0	0	0	0	0	0
BOST 113	2	19-Jul-16	201	canopy	0	0	0	0	0	0	0	0	0	0	0	0
BOST 113	2	19-Jul-16	201	canopy	1	0	0	2	0	1	0	0	0	0	3	4
BOST 113	2	19-Jul-16	201	ground	2	20	0	12	0	0	0	2	6	6	6	48
BOST 134	2	19-Jul-16	201	canopy	0	0	0	0	0	0	0	0	0	0	0	0
BOST 134	1	02-Jun-16	154	canopy	2	0	0	0	0	0	0	0	0	0	1	2
BOST 134	1	02-Jun-16	154	ground	5	31	0	0	0	0	0	10	11	0	4	57
BOST 134	2	19-Jul-16	201	ground	2	35	0	11	0	0	0	9	10	10	6	77
BRAC 081	1	23-Jun-16	175	canopy	0	0	0	0	0	0	0	0	0	0	0	0
BRAC 081	2	13-Jul-16	195	canopy	0	0	0	0	0	0	0	0	0	0	0	0
BRAC 081	2	13-Jul-16	195	ground	0	1	0	5	0	0	0	4	5	0	4	15
BRAC 084	1	23-Jun-16	175	canopy	0	0	0	0	0	0	0	0	0	0	0	0
BRAC 084	2	13-Jul-16	195	ground	0	0	0	0	0	0	0	1	3	0	2	4
BRAC 084	2	13-Jul-16	195	canopy	1	19	0	2	0	2	0	2	3	1	7	30
CAPE 053	1	06-Jul-16	188	canopy	0	0	0	0	0	0	0	0	0	0	0	0
CAPE 053	1	06-Jul-16	188	ground	2	15	0	1	0	0	0	0	0	0	3	18
CAPE 053	2	28-Jul-16	210	canopy	3	3	0	17	0	12	0	0	0	1	5	36
CAPE 053	2	28-Jul-16	210	ground	9	4	0	21	0	0	0	92	5	30	6	161
CAPE 060	2	28-Jul-16	210	canopy	0	0	0	0	0	0	0	0	0	0	0	0
CAPE 060	1	06-Jul-16	188	canopy	0	3	0	1	0	0	0	0	0	0	2	4
CAPE 060	1	06-Jul-16	188	ground	3	12	0	0	0	0	3	25	6	1	6	50
CAPE 060	2	28-Jul-16	210	ground	25	11	0	22	0	0	0	106	7	6	6	177
CAPE 064	1	06-Jul-16	188	canopy	0	1	0	0	0	4	0	0	0	0	2	5
CAPE 064	2	28-Jul-16	210	canopy	1	2	0	11	0	16	0	0	0	2	5	32
CAPE 064	1	06-Jul-16	188	ground	1	27	0	2	0	1	0	5	3	0	6	39
CAPE 064	2	28-Jul-16	210	ground	0	0	0	14	0	0	0	16	2	17	4	49
CAPE 100	1	06-Jul-16	188	canopy	0	0	0	1	0	3	0	0	0	0	2	4
CAPE 100	2	28-Jul-16	210	canopy	0	0	0	4	0	3	0	0	0	0	2	7
CAPE 100	1	06-Jul-16	188	ground	3	5	0	0	0	0	0	2	1	0	4	11
CAPE 100	2	28-Jul-16	210	ground	16	33	0	19	0	2	0	81	2	2	7	155
CAPE 127	1	06-Jul-16	188	canopy	3	7	0	0	0	0	0	0	0	0	2	10
CAPE 127	2	28-Jul-16	210	canopy	4	8	0	14	0	14	0	0	0	3	5	43
CAPE 127	2	28-Jul-16	210	ground	0	37	0	53	0	0	0	0	0	22	3	112
HUGH 068	1	07-Jul-16	189	canopy	0	0	0	1	0	1	0	0	0	0	2	2
HUGH 068	2	26-Jul-16	208	ground	0	14	0	28	0	0	0	49	9	8	5	108
HUGH 073	1	20-Jun-16	172	canopy	0	0	0	0	0	0	0	0	0	0	0	0
HUGH 073	2	11-Jul-16	193	canopy	0	0	0	0	0	0	0	0	0	0	0	0
HUGH 073	1	20-Jun-16	172	ground	0	12	0	0	0	0	0	7	0	0	2	19
HUGH 073	2	11-Jul-16	193	ground	0	19	0	3	0	0	0	6	1	0	4	29
HUGH 076	1	04-Jul-16	186	canopy	0	3	0	0	0	0	0	0	0	0	1	3
HUGH 076	2	25-Jul-16	207	canopy	0	2	0	2	0	0	0	0	0	0	2	4
HUGH 079	1	07-Jul-16	189	canopy	0	1	0	0	0	1	0	0	0	0	2	2
HUGH 079	2	26-Jul-16	208	canopy	0	0	0	3	0	2	0	0	0	0	2	5
HUGH 079	2	26-Jul-16	208	ground	3	14	0	46	0	1	0	45	4	2	7	115
HUGH 116	1	07-Jul-16	189	canopy	0	0	0	0	0	0	0	0	0	0	0	0
HUGH 116	2	26-Jul-16	208	ground	0	0	0	0	0	0	0	0	0	0	0	0
HUGH 116	2	26-Jul-16	208	ground	7	16	0	80	0	10	0	153	6	37	7	309
HUGH 126	1	07-Jul-16	189	canopy	1	1	0	0	0	1	0	0	0	0	3	3
HUGH 126	2	26-Jul-16	208	canopy	1	5	0	17	0	27	0	8	0	1	6	59
HUGH 126	2	26-Jul-16	208	ground	6	36	0	39	0	2	0	109	2	7	7	201
HUGH 133	1	07-Jul-16	189	canopy	0	1	0	0	0	0	0	0	0	0	1	1
HUGH 133	2	26-Jul-16	208	canopy	1	3	0	0	0	2	0	0	0	0	3	6
HUGH 133	2	26-Jul-16	208	ground	9	17	0	28	0	0	0	51	5	5	6	115
MASS 003	2	22-Jul-16	204	canopy	0	0	0	7	0	0	0	0	0	0	1	7
MASS 003	1	30-Jun-16	182	canopy	5	10	0	0	0	3	0	0	0	0	3	18
MASS 003	2	22-Jul-16	204	ground	4	8	0	22	0	0	0	36	4	13	6	87
MASS 004	2	22-Jul-16	204	canopy	0	2	0	7	0	1	0	0	0	0	3	10
MASS 004	1	30-Jun-16	182	canopy	4	8	0	0	0	2	0	0	0	0	3	14
MASS 004	2	22-Jul-16	204	ground	7	37	0	21	0	0	0	40	1	8	6	114
MASS 006	1	27-Jun-16	179	canopy	0	0	0	0	0	0	0	0	0	0	0	0
MASS 006	2	30-Jul-16	212	canopy	0	1	0	0	0	1	0	0	0	0	2	2
MASS 006	1	27-Jun-16	179	ground	9	13	0	1	0	0	0	6	1	0	5	30
MASS 006	2	30-Jul-16	212	ground	18	26	1	17	0	0	0	74	0	4	6	140
MASS 007	2	30-Jul-16	212	canopy	1	0	0	3	0	3	0	0	0	0	3	7
MASS 007	1	27-Jun-16	179	canopy	7	16	0	0	0	15	0	0	0	0	3	38
MASS 007	1	27-Jun-16	179	ground	9	70	0	1	0	0	0	4	0	0	4	84
MASS 007	2	30-Jul-16	212	ground	21	90	2	13	0	2	0	157	1	2	8	288
MASS 009	1	27-Jun-16	179	canopy	0	0	0	0	0	0	0	0	0	0	0	0
MASS 009	2	30-Jul-16	212	canopy	1	0	0	2	0	0	0	0	0	0	2	3
MASS 009	1	27-Jun-16	179	ground	3	24	0	0	0	0	0	4	2	0	4	33
MASS 010	1	23-Jun-16	175	canopy	0	0	0	0	0	0	0	0	0	0	0	0
MASS 010	2	13-Jul-16	195	canopy	0	0	0	0	0	2	0	0	0	0	1	2
MASS 010	2	13-Jul-16	195	ground	3	33	0	6	0	0	0	3	0	2	5	47
MASS 015	1	30-Jun-16	182	canopy	0	0	0	0	0	0	0	0	0	0	0	0
MASS 015	2	22-Jul-16	204	canopy	0	0	0	0	0	0	0	0	0	0	0	0
MASS 015	1	30-Jun-16	182	ground	1	0	0	0	0	0	0	0	0	0	1	1
MASS 015	2	22-Jul-16	204	ground	5	31	0	15	0	1	0	18	1	0	6	71
MASS 111	1	23-Jun-16	175	canopy	1	0	0	0	0	0	0	0	0	0	1	1
MASS 111	2	13-Jul-16	195	canopy	4	6	0	6	0	2	0	0	0	0	4	18
MASS 111	1	23-Jun-16	175	ground	15	3	0	0	0	0	0	4	0	0	3	22
MASS 125	1	30-Jun-16	182	canopy	0	0	0	0	0	0	0	0	0	0	0	0
MASS 125	2	22-Jul-16	204	canopy	0	0	0	0	0	0	0	0	0	0	0	0
MASS 125	2	22-Jul-16	204	ground	0	7	0	26	0	4	0	45	6	41	6	129
MASS 130	2	13-Jul-16	195	canopy	0	1	0	0	0	0	0	0	0	0	1	1
MASS 130	2	13-Jul-16	195	ground	1	9	0	0	0	0	0	1	0	1	4	12
MASS 130	1	24-Jun-16	176	canopy	6	8	0	0	0	9	0	0	0	0	3	23
MASS 130	1	24-Jun-16	176	ground	3	24	0	0	0	1	0	12	1	0	5	41
MASS 138	1	27-Jun-16	179	canopy	0	0	0	0	0	0	0	0	0	0	0	0
MASS 138	2	30-Jul-16	212	canopy	0	0	0	0	0	0	0	0	0	0	0	0
MASS 139	1	27-Jun-16	179	canopy	0	0	0	0	0	0	0	0	0	0	0	0
MASS 139	2	30-Jul-16	212	ground	0	0	0	0	0	0	0	0	0	0	0	0
MASS 141	1	30-Jun-16	182	canopy	3	9	0	1	0	0	0	1	0	0	4	14
MASS 141	2	22-Jul-16	204	canopy	2	9	1	11	0	7	0	1	1	2	8	34
MASS 141	1	30-Jun-16	182	ground	0	11	1	0	0	0	0	23	0	0	3	35
MOOR 043	1	20-Jun-16	172	canopy	0	0	0	0	0	0	0	0	0	0	0	0
MOOR 043	2	11-Jul-16	193	ground	5	8	0	2	0	0	0	0	0	4	4	19
MOOR 043	1	20-Jun-16	172	ground	15	6	0	0	0	0	0	0	0	0	2	21
MOOR 043	2	11-Jul-16	193	canopy	1	2	0	3	0	12	0	0	1	2	6	21
MOOR 045	1	20-Jun-16	172	canopy	0	0	0	0	0	1	0	0	0	0	1	1
MOOR 045	2	11-Jul-16	193	canopy	0	1	0	2	0	6	0	0	0	0	3	9
MOOR 045	1	20-Jun-16	172	ground	3	12	0	0	0	0	0	0	0	0	2	15
MOOR 045	2	11-Jul-16	193	ground	1	14	0	0	0	0	0	0	0	0	2	15
MOOR 046	1	20-Jun-16	172	canopy	1	0	0	0	0	1	0	0	0	0	2	2
MOOR 046	2	11-Jul-16	193	canopy	0	7	0	0	0	4	0	0	0	0	2	11
MOOR 142	1	20-Jun-16	172	canopy	0	0	0	0	0	0	0	0	0	0	0	0
PANG 032	1	30-May-16	151	canopy	0	0	0	0	0	0	0	0	0	0	0	0
PANG 032	2	20-Jul-16	202	canopy	0	0	0	0	0	0	0	0	0	0	0	0
PANG 032	2	20-Jul-16	202	ground	0	17	0	9	0	0	0	12	1	1	5	40
PANG 036	2	19-Jul-16	201	canopy	0	7	0	1	0	1	0	0	1	0	4	10
PANG 036	1	09-Jun-16	161	ground	1	7	0	0	0	0	0	3	0	0	3	11
PANG 036	2	19-Jul-16	201	ground	2	52	0	22	1	0	0	11	4	4	7	96
PANG 104	1	30-May-16	151	canopy	0	0	0	0	0	0	0	0	0	0	0	0
PANG 104	1	30-May-16	151	ground	0	1	0	0	0	0	0	0	0	0	1	1
PANG 104	2	20-Jul-16	202	canopy	0	0	0	0	0	1	0	0	0	0	1	1
PANG 104	2	20-Jul-16	202	ground	0	16	0	3	0	1	0	4	1	3	6	28
PANG 108	1	04-Jul-16	186	canopy	0	0	0	0	0	0	0	0	0	0	0	0
PANG 108	2	25-Jul-16	207	canopy	0	0	0	7	0	1	0	0	0	0	2	8
PANG 108	2	25-Jul-16	207	ground	7	72	1	41	0	0	0	190	2	41	7	354
PANG 114	1	04-Jul-16	186	canopy	6	6	0	0	0	3	0	0	0	0	3	15
PANG 114	1	04-Jul-16	186	ground	6	18	0	1	0	0	0	7	3	1	6	36
PANG 114	2	25-Jul-16	207	canopy	2	7	0	33	0	14	0	1	0	0	5	57
PANG 115	1	30-May-16	151	canopy	1	0	0	0	0	1	0	0	0	0	2	2
PANG 115	2	20-Jul-16	202	canopy	0	4	0	2	0	2	0	0	0	0	3	8
PANG 115	2	20-Jul-16	202	ground	8	46	0	18	0	2	0	110	15	39	7	238
PANG 118	2	20-Jul-16	202	canopy	0	0	0	0	0	1	0	0	0	0	1	1
PANG 118	2	20-Jul-16	202	ground	0	2	0	4	0	4	0	8	9	10	6	37
PANG 118	1	30-May-16	151	ground	2	22	0	0	0	0	0	13	1	0	4	38
PANG 135	1	30-May-16	151	ground	0	0	0	0	0	0	0	0	0	0	0	0
PANG 135	1	30-May-16	151	canopy	0	0	0	0	0	0	0	0	0	0	0	0
PANG 135	2	20-Jul-16	202	canopy	0	0	0	0	0	1	0	0	0	0	1	1
PANG 135	2	20-Jul-16	202	ground	0	2	0	2	0	0	0	0	0	0	2	4
QUBS 042	1	04-Jul-16	186	canopy	1	1	0	0	0	0	0	0	0	0	2	2
QUBS 042	1	04-Jul-16	186	ground	0	0	0	0	0	0	0	3	3	3	3	9
QUBS 042	2	31-Jul-16	213	canopy	1	4	0	9	0	0	0	1	0	1	5	16
QUBS 110	1	04-Jul-16	186	canopy	1	7	0	0	2	4	0	0	0	0	4	14
QUBS 110	1	04-Jul-16	186	ground	1	15	0	0	0	0	0	6	9	1	5	32
QUBS 110	2	31-Jul-16	213	canopy	2	2	0	8	0	23	0	2	0	0	5	37
QUBS 110	2	31-Jul-16	213	ground	19	21	0	20	0	0	0	50	3	10	6	123
